# Supplementary material for: Evolving a New Electron Transfer Pathway for Nitrogen Fixation Uncovers an Electron Bifurcating-Like Enzyme Involved in Anaerobic Aromatic Compound Degradation
Source: mBio. 2023 Jan 16;14(1):e02881-22. doi: 10.1128/mbio.02881-22 (PMC9973337; doi:10.1128/mbio.02881-22)
Supplement: DATA SET S1 [file mbio.02881-22-s0008.xlsx]

## Sheet: Sheet1
Supplemental Dataset S1. Gene expression changes in R. palustris CGA753 (WT) versus R. palustris DfixC* (DfixC*) grown in minimal medium without ammonium sulfate (nitrogen-fixing medium) and 20 mM acetate
CGA753 contains a deletion in anfH and vnfH (Table S2) and is the parent strain of DfixC.
Expression ratio represents the average of two biological replicates with a fold-change ratio of 2.0 cutoff applied to genes with a significant change in gene expression as determined by DESeq2.
Values in red represent genes expressed at a higher level in R. palustris DfixC* and values in blue represent genes expressed at a higher level in R. palustris CGA753
Locus number	Expression ratio (DfixC* vs. WT)	Annotation
RPA2117	23.3006	putative flavodoxin; observed by proteomics; Citation: Proteomics from VerBerkmoes et al. (2003) unpublished;
RPA2116	21.1794	hypothetical protein;
RPA2390	17.7524	possible Rhizobactin siderophore biosynthesis protein rhbC;
RPA2124	16.5767	tonB dependent iron siderophore receptor; observed by proteomics; Citation: Proteomics from VerBerkmoes et al. (2003) unpublished;
RPA2307	13.8061	possible tonB-dependent receptor precursor;
RPA2115	13.6594	putative cyanate lyase;
RPA2122	13.4383	putative oxygen independent coproporphyrinogen III oxidase;
RPA2389	13.0927	possible Rhizobactin siderophore biosynthesis protein RhsF; observed by proteomics; Citation: Proteomics from VerBerkmoes et al. (2003) unpublished;
RPA2386	12.7315	conserved hypothetical protein;
RPA2388	12.4472	possible acyl-CoA ligase for activation during siderophore synthesis; observed by proteomics; Citation: Proteomics from VerBerkmoes et al. (2003) unpublished;
RPA2387	12.3984	conserved hypothetical protein;
RPA2385	11.9818	putative ABC transporter, periplasmic Fe+3 siderophore binding protein;
RPA2123	11.1507	conserved unknown protein; observed by proteomics; Citation: Proteomics from VerBerkmoes et al. (2003) unpublished;
RPA2309	10.8266	putative iron chelatin ABC transporter, permease subunit;
RPA2121	10.4833	conserved unknown protein; observed by proteomics; Citation: Proteomics from VerBerkmoes et al. (2003) unpublished;
RPA2128	10.4236	biopolymer transport protein ExbD/TolR;
RPA2129	10.039	possible energy transducer TonB, C-terminal region;
RPA2308	10.0268	possible periplasmic iron siderophore binding protein of ABC transporter;
RPA2384	9.59502	putative ironIII transport permease protein;
RPA2127	9.55953	putative exbB, uptake of enterochelin; tonB-dependent uptake of B colicins;
RPA2125	9.27091	conserved unknown protein; observed by proteomics; Citation: Proteomics from VerBerkmoes et al. (2003) unpublished;
RPA2126	8.75943	conserved unknown protein; observed by proteomics; Citation: Proteomics from VerBerkmoes et al. (2003) unpublished;
RPA2379	8.20832	probable acetyltransferase;
RPA2120	7.95637	putative hemin binding protein; observed by proteomics; Citation: Proteomics from VerBerkmoes et al. (2003) unpublished;
RPA2380	7.7201	probable tonB dependent iron siderophore receptor;
RPA2745	7.28165	possible ferric siderophore receptor protein;
RPA2119	7.11331	putative permease protein of ABC transporter;
RPA2383	6.85409	putative iron(III) ABC transporter, permease protein;
RPA4164	6.5464	possible aliphatic sulfonate binding protein of ABC transporter system;
RPA2306	6.53034	Nickel-dependent hydrogenase b-type cytochrome subunit;
RPA2118	6.51038	putative ATP-binding protein of ABC transporter;
RPA2393	6.44986	pseudo gene with part of ABC ATPase and transcriptional regulator;
RPA4165	6.44316	conserved hypothetical protein;
RPA2382	6.44067	putative iron(III) ABC transporter, ATP-binding protein;
RPA2310	6.37918	putative iron ABC transporter ATP-binding protein;
RPA0201	6.31686	conserved hypothetical protein;
RPA2114	6.31377	putative nitrate transport system ATP-binding protein;
RPA2311	6.30739	hypothetical protein;
RPA2313	6.16303	unknown protein;
RPA2376	6.1215	conserved hypothetical protein;
RPA2113	6.07532	possible nitrate transport system permease protein;
RPA2378	5.96823	putative tonB-dependent receptor protein; observed by proteomics; Citation: Proteomics from VerBerkmoes et al. (2003) unpublished;
RPA4163	5.92587	putative taurine transport system ATP-binding protein;
RPA2312	5.92282	hypothetical protein;
RPA2469	5.90795	putative lactoylglutathione lyase;
RPA2377	5.766	conserved hypothetical protein;
RPA2498	5.75465	possible ABC transporter, permease protein;
RPA1874	5.70402	hypothetical protein;
RPA3770	5.53656	conserved unknown protein; observed by proteomics; Citation: Proteomics from VerBerkmoes et al. (2003) unpublished;
RPA3279	5.37915	possible iron-starvation protein;
RPA2499	5.28292	possible ABC transporter, periplasmic protein; observed by proteomics; Citation: Proteomics from VerBerkmoes et al. (2003) unpublished;
RPA1397	5.26591	putative sugar ABC transporter, permease protein;
RPA1395	5.26542	possible trehalose/maltose binding protein;
RPA2381	5.25085	probable FecR, iron siderophore sensor protein;
RPA1209	5.24332	conserved hypothetical protein;
RPA2167	5.20575	conserved hypothetical protein;
RPA3312	5.17995	Transglutaminase-like domain;
RPA2411	5.1388	putative permease of ABC transporter;
RPA2468	5.13568	DUF59;
RPA2391	5.12239	RNA polymerase ECF-type sigma factor, possible FecI;
RPA2409	5.03705	possible AmiR antitermination protein; Citation: EMBO J 1999 Oct 1;18(19):5175-86;
RPA3385	5.03678	putative nitrate transport system ATP-binding protein;
RPA1210	4.86975	conserved hypothetical protein;
RPA3313	4.79382	hypothetical protein;
RPA1060	4.72535	hypothetical protein; observed by proteomics; Citation: Proteomics from VerBerkmoes et al. (2003) unpublished;
RPA1061	4.68479	possible polyketide synthesis protein;
RPA3311	4.61563	glycosyl hydrolase;
RPA2470	4.58631	Protein of unknown function, HesB/YadR/YfhF;
RPA2413	4.55269	putative urea/short-chain amide transport system ATP-binding protein;
RPA4137	4.55146	conserved unknown protein; observed by proteomics; Citation: Proteomics from VerBerkmoes et al. (2003) unpublished;
RPA1604	4.52067	conserved hypothetical protein;
RPA1211	4.49507	hypothetical protein;
RPA1875	4.46157	possible uncharacterized iron-regulated membrane protein;
RPA2843	4.45995	pseudo gene of Fe+3 siderophore transport receptor;
RPA0764	4.45249	conserved hypothetical protein;
RPA4218	4.42909	conserved hypothetical protein;
RPA4795	4.35998	conserved hypothetical protein;
RPA4429	4.2817	Uncharacterized iron-regulated membrane protein DUF337;
RPA2130	4.26706	DUF81;
RPA4166	4.21704	putative nitrilase;
RPA4430	4.2054	putative TonB-dependent receptor;
RPA3933	4.13989	sensor histidine kinase with multiple PAS and a response regulator receiver domain; observed by proteomics; Citation: Proteomics from VerBerkmoes et al. (2003) unpublished;
RPA1059	4.12651	probable outer membrane protein, TonB-dependent receptor;
RPA3481	4.0947	hypothetical protein;
RPA4217	4.08554	conserved unknown protein; observed by proteomics; Citation: Proteomics from VerBerkmoes et al. (2003) unpublished;
RPA3711	4.00779	possible sulfite reductase (NADPH);
RPA2679	3.98911	putative transport system ATP-binding protein;
RPA0546	3.94998	hypothetical protein;
RPA2680	3.93408	conserved hypothetical protein;
RPA1398	3.92758	putative sugar ABC transporter, ATP-binding protein;
RPA2500	3.89955	possible amidase;
RPA1876	3.87565	putative TonB-dependent iron siderophore receptor; observed by proteomics; Citation: Proteomics from VerBerkmoes et al. (2003) unpublished;
RPA4225	3.87546	RNA polymerase ECF-type sigma factor; observed by proteomics; Citation: Proteomics from VerBerkmoes et al. (2003) unpublished;
RPA2166	3.85692	conserved hypothetical protein;
RPA2877	3.76795	putative glycosyltransferase family protein;
RPA2825	3.76795	conserved unknown protein; observed by proteomics; Citation: Proteomics from VerBerkmoes et al. (2003) unpublished;
RPA2410	3.76661	putative urea/short-chain amide transport system substrate-binding protein; observed by proteomics; Citation: Proteomics from VerBerkmoes et al. (2003) unpublished;
RPA4007	3.73427	hypothetical protein;
RPA2717	3.72937	conserved hypothetical protein;
RPA3029	3.72429	conserved hypothetical protein;
RPA3839	3.72104	putative transcriptional regulator PchR, AraC family;
RPA1468	3.7191	conserved hypothetical protein;
RPA4727	3.71173	glycogen phosphorylase;
RPA1406	3.65793	conserved hypothetical protein;
RPA1274	3.63656	possible Dps protein family starvation-inducible DNA-binding protein;
RPA3147	3.56048	endopeptidase Clp: ATP-binding chain A; observed by proteomics; Citation: Proteomics from VerBerkmoes et al. (2003) unpublished;
RPA3082	3.51678	cyclopropane-fatty-acyl-phospholipid synthase;
RPA1393	3.51189	conserved hypothetical protein;
RPA3309	3.46587	conserved unknown protein; observed by proteomics; Citation: Proteomics from VerBerkmoes et al. (2003) unpublished;
RPA1469	3.46487	possible glutamyl-tRNA (Gln) amidotransferase subunit A;
RPA3384	3.44826	possible ABC related periplasmic binding protein;
RPA2678	3.43781	putative permease protein, subunit of ABC transporter;
RPA4760	3.43513	unknown protein; observed by proteomics; Citation: Proteomics from VerBerkmoes et al. (2003) unpublished;
RPA4162	3.41625	putative taurine ABC transport system permease protein;
RPA3649	3.41165	conserved hypothetical protein;
RPA3408	3.41148	Nitroreductase family; observed by proteomics; Citation: Proteomics from VerBerkmoes et al. (2003) unpublished;
RPA0220	3.40549	putative cation efflux system protein;
RPA3257	3.39918	probable transcriptional regulator, AraC family;
RPA0786	3.39791	putative Adenylate/Guanylate cyclase;
RPA1204	3.38938	conserved hypothetical protein;
RPA2876	3.38604	periplasmic glucans biosynthesis protein OpgG;
RPA3934	3.38193	sensor histidine kinase with a PAC motif and a response regulator receiver domain;
RPA2415	3.36924	Acetamidase/Formamidase;
RPA0762	3.34034	possible oligopeptide ABC transporter, periplasmic binding protein component;
RPA0765	3.31527	putative outer membrane receptor for iron transport;
RPA3258	3.31519	conserved hypothetical protein;
RPA3314	3.29693	putative DegP protease precursor;
RPA1396	3.27097	possible multiple sugar transport system permease protein;
RPA3277	3.25303	putative exbD, uptake of enterochelin; tonB-dependent uptake of B colicins;
RPA4183	3.24563	hypothetical protein;
RPA0869	3.24556	GCN5-related N-acetyltransferase;
RPA1407	3.20818	conserved hypothetical protein;
RPA4219	3.20563	conserved hypothetical protein;
RPA1214	3.18922	putative ABC transporter ATP-binding protein;
RPA1215	3.17007	putative ABC transporter, permease protein;
RPA3747	3.15582	putative ethanolamine ammonia-lyase light chain;
RPA0533	3.14753	possible transmembrane protein;
RPA1208	3.12135	putative dioxygenase;
RPA1399	3.11617	putative transport system ATP-binding protein;
RPA0095	3.11276	putative multidrug efflux membrane fusion protein;
RPA3862	3.11236	hypothetical protein;
RPA4744	3.11123	possible thioredoxin-like protein;
RPA0870	3.09924	putative ornithine decarboxylase;
RPA0759	3.08934	putative oligopeptide ABC transporter, permease component;
RPA4793	3.08067	cytochrome bd-quinol oxidase subunit I;
RPA0096	3.0722	putative multidrug-efflux transport protein;
RPA3386	3.06332	possible amidohydrolase;
RPA3479	3.05657	2OG-Fe(II) oxygenase superfamily:Prolyl 4-hydroxylase, alpha subunit; observed by proteomics; Citation: Proteomics from VerBerkmoes et al. (2003) unpublished;
RPA2158	3.03686	hypothetical protein;
RPA2105	3.02584	non-heme chloroperoxidase; observed by proteomics; Citation: Proteomics from VerBerkmoes et al. (2003) unpublished;
RPA2980	3.02476	integrase;
RPA3308	3.01682	ycfI, putative structural proteins; observed by proteomics; Citation: Proteomics from VerBerkmoes et al. (2003) unpublished;
RPA2112	3.01238	putative nitrate transporter component, nrtA; observed by proteomics; Citation: Proteomics from VerBerkmoes et al. (2003) unpublished;
RPA1212	3.01168	Alpha/beta hydrolase fold; observed by proteomics; Citation: Proteomics from VerBerkmoes et al. (2003) unpublished;
RPA4222	2.99561	hypothetical protein;
RPA1058	2.99295	probable transcriptional regulator, AraC family;
RPA2756	2.97469	hypothetical protein;
RPA2497	2.94172	putative anion ABC transporter, ATP-binding protein;
RPA1564	2.93079	possible urea/short-chain amide transport system substrate-binding protein;
RPA2432	2.91225	putative signal transduction histidine kinase with response regulator receiver domain; observed by proteomics; Citation: Proteomics from VerBerkmoes et al. (2003) unpublished;
RPA4224	2.9057	unknown protein; observed by proteomics; Citation: Proteomics from VerBerkmoes et al. (2003) unpublished;
RPA0868	2.902	hypothetical protein;
RPA2732	2.89116	conserved hypothetical protein;
RPA1245	2.87519	conserved hypothetical protein;
RPA1561	2.8663	cbbX protein homolog;
RPA2412	2.85749	possible permease of ABC transporter;
RPA0758	2.85693	putative oligopeptide ABC transporter, ATP-binding component;
RPA1089	2.83981	hypothetical protein;
RPA4195	2.81859	putative hydrolase;
RPA3282	2.81309	RNA polymerase ECF-type sigma factor, possible FecI;
RPA2408	2.8114	putative aliphatic amidase expression-regulating protein, AmiC; Citation: EMBO J 1999 Oct 1;18(19):5175-86;
RPA0550	2.81119	RNA polymerase ECF-type sigma factor;
RPA0766	2.78991	transcriptional regulator, Crp/Fnr family;
RPA2434	2.78139	sensor histidine kinase; observed by proteomics; Citation: Proteomics from VerBerkmoes et al. (2003) unpublished;
RPA1247	2.76389	Ribonuclease BN;
RPA2323	2.73778	4-aminobutyrate aminotransferase;
RPA4204	2.73268	hypothetical protein;
RPA2324	2.73211	succinate-semialdehyde dehydrogenase;
RPA3280	2.72872	possible heme receptor;
RPA1500	2.72575	unknown protein; observed by proteomics; Citation: Proteomics from VerBerkmoes et al. (2003) unpublished;
RPA3652	2.72432	conserved hypothetical protein;
RPA0549	2.71613	sensor protein ChrR, cytochrome cycA regulator;
RPA2433	2.70888	response regulator receiver (CheY-like protein); observed by proteomics; Citation: Proteomics from VerBerkmoes et al. (2003) unpublished;
RPA2416	2.70755	Nitrilase/cyanide hydratase and apolipoprotein N-acyltransferase;
RPA2326	2.7022	acetolactate synthase I;
RPA3139	2.69117	DUF482;
RPA3650	2.68762	ATP-dependent DNA ligase;
RPA1475	2.68701	hypothetical protein;
RPA3551	2.68359	putative oxidoreductase, short-chain dehydrogenase/reductase family; observed by proteomics; Citation: Proteomics from VerBerkmoes et al. (2003) unpublished;
RPA4196	2.68244	TPR repeat;
RPA0105	2.67915	transcriptional regulator, GntR family with aminotransferase domain;
RPA4348	2.66643	conserved hypothetical protein;
RPA4632	2.65125	Mo/Fe nitrogenase specific transcriptional regulator, NifA; observed by proteomics; Citation: Proteomics from VerBerkmoes et al. (2003) unpublished;
RPA1246	2.64557	conserved unknown protein; observed by proteomics; Citation: Proteomics from VerBerkmoes et al. (2003) unpublished;
RPA2327	2.64406	putative ABC transporter oligopeptide-binding protein;
RPA0991	2.64257	possible transcriptional regulator, Crp/Fnr family;
RPA3153	2.63553	conserved hypothetical protein;
RPA2414	2.62538	putative urea/short-chain amide transport system ATP-binding protein;
RPA3477	2.62434	exbD, uptake of enterochelin; tonB-dependent uptake of B colicins; observed by proteomics; Citation: Proteomics from VerBerkmoes et al. (2003) unpublished;
RPA3276	2.61358	possible tonB protein;
RPA2325	2.60785	possible acetylornithine deacetylase;
RPA1472	2.60367	putative dipeptide transport permease protein;
RPA2465	2.58687	sufC, related to ABC transporter ATP-binding protein; observed by proteomics; Citation: Proteomics from VerBerkmoes et al. (2003) unpublished;
RPA3440	2.58396	probable amidase; observed by proteomics; Citation: Proteomics from VerBerkmoes et al. (2003) unpublished;
RPA0157	2.58319	conserved unknown protein; observed by proteomics; Citation: Proteomics from VerBerkmoes et al. (2003) unpublished;
RPA1408	2.57911	putative ABC transporter protein;
RPA1471	2.576	putative dipeptide ABC transporter (permease);
RPA3278	2.57517	putative exbB, uptake of enterochelin; tonB-dependent uptake of B colicins;
RPA4310	2.57394	hypothetical protein;
RPA0760	2.57168	putative oligopeptide ABC transporter, permease component;
RPA1845	2.56564	putative tonB-dependent receptor protein; observed by proteomics; Citation: Proteomics from VerBerkmoes et al. (2003) unpublished;
RPA1470	2.55645	putative dipeptide ABC transporter;
RPA1374	2.5514	Sigma-54 dependent, Vanadium nitrogenase transcriptional regulator, VnfA;
RPA1847	2.54514	conserved hypothetical protein;
RPA1370	2.54446	Nitrogen-fixing NifU, C-terminal;
RPA1499	2.54029	hypothetical protein;
RPA2328	2.54014	putative ABC transporter permease protein;
RPA4319	2.53603	hypothetical protein;
RPA3129	2.53435	50S ribosomal protein L33; observed by proteomics; Citation: Proteomics from VerBerkmoes et al. (2003) unpublished;
RPA0566	2.52886	conserved unknown protein; observed by proteomics; Citation: Proteomics from VerBerkmoes et al. (2003) unpublished;
RPA3550	2.52726	Coenzyme B12-binding:Elongator protein 3/MiaB/NifB;
RPA4794	2.52704	putative cytochrome bd-quinol oxidase subunit II;
RPA0386	2.5219	Ku domain;
RPA4660	2.51823	putative alpha,alpha-trehalose-phosphate synthase (UDP-forming) (trehalose-6-phosphate synthase);
RPA0101	2.5068	putative dipeptide transport system permease protein 1;
RPA1467	2.49674	transcriptional regulator, GntR family;
RPA1375	2.49648	hypothetical protein;
RPA3017	2.49144	response regulator receiver (CheY-like protein);
RPA4523	2.4894	response regulator receiver (CheY-like protein);
RPA1184	2.48868	DUF58;
RPA3011	2.4876	unknown protein; observed by proteomics; Citation: Proteomics from VerBerkmoes et al. (2003) unpublished;
RPA2579	2.48641	hypothetical protein;
RPA3647	2.48236	putative glycosyl hydrolase;
RPA4006	2.4797	hypothetical protein;
RPA4296	2.47496	unknown protein; observed by proteomics; Citation: Proteomics from VerBerkmoes et al. (2003) unpublished;
RPA4568	2.47481	putative enoyl-acyl carrier protein reductase;
RPA1401	2.46973	putative glutamine synthetase III;
RPA4221	2.46635	putative permease;
RPA0275	2.46098	putative ammonium transporter AmtB; observed by proteomics; Citation: Proteomics from VerBerkmoes et al. (2003) unpublished;
RPA1563	2.45828	putative nitrilase;
RPA2966	2.45568	nitrogen regulatory protein P-II; observed by proteomics; Citation: Proteomics from VerBerkmoes et al. (2003) unpublished;
RPA3480	2.45414	putative outer membrane receptor for iron transport; observed by proteomics; Citation: Proteomics from VerBerkmoes et al. (2003) unpublished;
RPA2716	2.45024	conserved hypothetical protein;
RPA2108	2.44643	response regulator receiver (CheY-like protein);
RPA3726	2.44346	conserved unknown protein; observed by proteomics; Citation: Proteomics from VerBerkmoes et al. (2003) unpublished;
RPA3053	2.44032	cold shock DNA binding protein; observed by proteomics; Citation: Proteomics from VerBerkmoes et al. (2003) unpublished;
RPA2990	2.44031	conserved hypothetical protein;
RPA3196	2.42451	hypothetical protein;
RPA1906	2.42097	homologue of Rhodobacter capsulatus gene transfer agent (GTA) orfg14;
RPA2076	2.41945	putative signal transduction histidine kinase;
RPA1473	2.41573	possible peptide transport system substrate-binding protein;
RPA3476	2.41536	possible energy transducer TonB; observed by proteomics; Citation: Proteomics from VerBerkmoes et al. (2003) unpublished;
RPA4745	2.4011	hypothetical protein;
RPA4150	2.39221	conserved hypothetical protein;
RPA3748	2.39104	Elongator protein 3/MiaB/NifB;
RPA4639	2.3893	methyl-accepting chemotaxis receptor/sensory transducer; observed by proteomics; Citation: Proteomics from VerBerkmoes et al. (2003) unpublished;
RPA0418	2.38701	Glutamine amidotransferase class-I;
RPA2375	2.3858	conserved hypothetical protein;
RPA0098	2.3794	oligopeptide ABC transporter (ATP-binding protein);
RPA0532	2.37323	beta-ketothiolase, acetoacetyl-CoA reductase; observed by proteomics; Citation: Proteomics from VerBerkmoes et al. (2003) unpublished;
RPA3943	2.36774	conserved hypothetical protein;
RPA0435	2.3619	putative ribosome-binding factor A;
RPA1218	2.35977	putative ABC transporter periplasmic protein; observed by proteomics; Citation: Proteomics from VerBerkmoes et al. (2003) unpublished;
RPA3667	2.35553	possible permease of ABC transporter;
RPA4153	2.35244	putative iron transport system permease protein;
RPA2869	2.34553	possible flavin-dependent oxidoreductase; observed by proteomics; Citation: Proteomics from VerBerkmoes et al. (2003) unpublished;
RPA1848	2.33922	Uncharacterized iron-regulated membrane protein DUF337;
RPA3552	2.32143	putative short-chain dehydrogenase/reductase;
RPA0274	2.31615	GlnK, nitrogen regulatory protein P-II; observed by proteomics; Citation: Proteomics from VerBerkmoes et al. (2003) unpublished;
RPA0214	2.31436	hypothetical protein;
RPA4608	2.3044	nitrogenase cofactor synthesis protein nifS; observed by proteomics; Citation: Proteomics from VerBerkmoes et al. (2003) unpublished;
RPA3754	2.30318	Transglutaminase-like domain;
RPA4223	2.29722	response regulator receiver (CheY-like protein) with unknown domain; observed by proteomics; Citation: Proteomics from VerBerkmoes et al. (2003) unpublished;
RPA3419	2.29451	possible transcriptional regulator, Crp/Fnr family;
RPA2396	2.28872	DUF208;
RPA1195	2.28761	short-chain dehydrogenase; observed by proteomics; Citation: Proteomics from VerBerkmoes et al. (2003) unpublished;
RPA4008	2.27186	hypothetical protein;
RPA3668	2.27126	putative ABC transporter system permease component, possible fused protein;
RPA1405	2.2697	putative urea amidolyase;
RPA2159	2.25633	hypothetical protein;
RPA0684	2.2556	hypothetical protein;
RPA3777	2.24854	possible transcriptional regulator, TetR family;
RPA0767	2.23356	putative diguanylate cyclase (GGDEF) with PAS/PAC domain;
RPA3013	2.23304	light harvesting protein B-800-850, beta chain D (antenna pigment protein, beta chain D) (LH II-D beta);
RPA3478	2.22646	possible exbB, uptake of enterochelin; tonB-dependent uptake of B colicins; observed by proteomics; Citation: Proteomics from VerBerkmoes et al. (2003) unpublished;
RPA1716	2.22401	putative diguanylate cyclase (GGDEF);
RPA1914	2.22271	possible glycohydrolase;
RPA4209	2.21163	glutamine synthetase II; observed by proteomics; Citation: Proteomics from VerBerkmoes et al. (2003) unpublished;
RPA3012	2.20724	light harvesting protein B-800-850, alpha chain D (antenna pigment protein, alpha chain D) (LH II-D alpha);
RPA3666	2.20345	possible ATP-binding component of ABC transporter;
RPA3032	2.19402	Phenylacetic acid degradation-related protein;
RPA4718	2.19251	putative molybdate transport system transcriptional regulator, ModE;
RPA1466	2.19011	putative glutamyl-tRNA(Gln) amidotransferase subunit A;
RPA1565	2.18912	putative urea/short-chain amide transport system permease protein;
RPA1754	2.18546	putative cation efflux system protein;
RPA1846	2.18545	unknown protein; observed by proteomics; Citation: Proteomics from VerBerkmoes et al. (2003) unpublished;
RPA3912	2.18339	hypothetical protein;
RPA1359	2.18267	possible transglycosylase;
RPA0772	2.17919	Pentapeptide repeat;
RPA2261	2.17682	GMP synthetase: N-terminal fragment;
RPA1371	2.17417	putative vanadium nitrogenase protein;
RPA0023	2.16354	possible glutathione transferase; observed by proteomics; Citation: Proteomics from VerBerkmoes et al. (2003) unpublished;
RPA0757	2.16301	hypothetical protein;
RPA2690	2.16207	possible uracil-DNA glycosylase;
RPA2417	2.1609	putative 3-ketoacyl-CoA reductase;
RPA2466	2.14869	sufD, needed for fhuF Fe-S center production/stability; observed by proteomics; Citation: Proteomics from VerBerkmoes et al. (2003) unpublished;
RPA4567	2.1484	putative phosphate acetyltransferase; observed by proteomics; Citation: Proteomics from VerBerkmoes et al. (2003) unpublished;
RPA4232	2.13941	hypothetical protein;
RPA4434	2.13872	MOSC domain;
RPA2691	2.13809	DUF88; observed by proteomics; Citation: Proteomics from VerBerkmoes et al. (2003) unpublished;
RPA4126	2.13396	hypothetical protein;
RPA4722	2.13007	possible glutamate synthase, small subunit; observed by proteomics; Citation: Proteomics from VerBerkmoes et al. (2003) unpublished;
RPA3205	2.1234	Type III secretion proteins, related to flagellar biosynthesis protein FlhB;
RPA4607	2.11679	putative homocitrate synthase; observed by proteomics; Citation: Proteomics from VerBerkmoes et al. (2003) unpublished;
RPA0906	2.11452	putative N-formylglutamate amidohydrolase;
RPA1213	2.11407	conserved unknown protein; observed by proteomics; Citation: Proteomics from VerBerkmoes et al. (2003) unpublished;
RPA1902	2.11357	homologue of Rhodobacter capsulatus gene transfer agent (GTA) orfg11;
RPA4237	2.11347	ATP-binding component of ABC transporter;
RPA4661	2.10467	putative trehalose-6-phosphate phophatase, biosynthetic;
RPA3643	2.10359	putative trehalose synthase;
RPA1191	2.10181	putative RNA methyltransferase;
RPA0799	2.09961	putative carbonic anhydrase;
RPA4640	2.09945	hypothetical protein;
RPA3327	2.09912	hypothetical protein;
RPA4327	2.0969	transcriptional regulator, XRE family;
RPA1216	2.08644	putative ABC transporter, permease protein;
RPA1248	2.08434	two-component transcriptional regulator, LuxR family;
RPA2488	2.08368	conserved unknown protein; observed by proteomics; Citation: Proteomics from VerBerkmoes et al. (2003) unpublished;
RPA0802	2.07572	possible DNA ligase;
RPA2733	2.0736	unknown protein;
RPA0756	2.07331	putative amidase;
RPA1873	2.07049	possible urea/short-chain binding protein of ABC transporter; observed by proteomics; Citation: Proteomics from VerBerkmoes et al. (2003) unpublished;
RPA2337	2.06495	hypothetical protein;
RPA1566	2.0562	possible branched-chain amino acid transport system ATP-binding protein;
RPA3505	2.05309	conserved hypothetical protein;
RPA4305	2.05298	hypothetical protein;
RPA1372	2.05005	putative nitrogenase cofactor synthesis protein;
RPA1562	2.04876	transcriptional regulator, LysR family;
RPA1913	2.04851	conserved hypothetical protein;
RPA1872	2.04828	Rhodocoxin; observed by proteomics; Citation: Proteomics from VerBerkmoes et al. (2003) unpublished;
RPA0472	2.04504	OmpA-like transmembrane domain;
RPA3665	2.04144	possible ATP-binding component of ABC transporter;
RPA0100	2.02981	putative ABC transporter permease protein;
RPA0367	2.02728	RNA polymerase sigma 32 subunit, RpoH, stress response sigma factor; observed by proteomics; Citation: Proteomics from VerBerkmoes et al. (2003) unpublished;
RPA0755	2.02641	putative oligopeptide ABC transporter, ATP-binding component;
RPA1249	2.02199	sensor histidine kinase with a response regulator receiver domain;
RPA3275	2.02054	preprotein translocase, SecE subunit;
RPA4566	2.01833	putative acetate kinase;
RPA1912	2.01458	homologue of Rhodobacter capsulatus gene transfer agent (GTA) orfg15;
RPA4332	2.00777	possible glutathione S-transferase;
RPA3414	2.0067	putative hydroxamate-type ferrisiderophore receptor;
RPA0097	2.00403	putative flagellar basal-body rod protein flgC;
RPA3493	2.00329	thymidylate synthase;
RPA1526	-2.0001	light-harvesting complex 1 alpha chain;
RPA0701	-2.00085	putative acetyltransferase (virginiamycin, streptogramin A, chloramphenicol);
RPA2168	-2.0027	putative H+/nucleoside symporter; Citation: Saier et al. BBA 1422:1-56, 1999;
RPA2942	-2.00327	NADH-ubiquinone dehydrogenase chain I; observed by proteomics; Citation: Proteomics from VerBerkmoes et al. (2003) unpublished;
RPA1703	-2.00427	putative acetyl-CoA acyltransferase; observed by proteomics; Citation: Proteomics from VerBerkmoes et al. (2003) unpublished;
RPA2252	-2.00508	putative ardC antirestriction protein; observed by proteomics; Citation: Proteomics from VerBerkmoes et al. (2003) unpublished;
RPA0685	-2.00552	transcriptional regulator, IclR family;
RPA3252	-2.00737	elongation factor Tu; observed by proteomics; Citation: Proteomics from VerBerkmoes et al. (2003) unpublished;
RPA0996	-2.01285	Alpha/beta hydrolase fold;
RPA1055	-2.01413	quinolinate synthetase A;
RPA1804	-2.01546	conserved hypothetical protein;
RPA1486	-2.0158	conserved hypothetical protein;
RPA4649	-2.01659	probable ABC transporter permease protein;
RPA2943	-2.01895	NADH-ubiquinone dehydrogenase chain H;
RPA1298	-2.01927	putative 3-oxoacyl-acyl carrier protein synthase III; observed by proteomics; Citation: Proteomics from VerBerkmoes et al. (2003) unpublished;
RPA0978	-2.02158	hydrogenase expression/formation protein hypE;
RPA4038	-2.02209	possible ABC transport system ATP-binding protein; observed by proteomics; Citation: Proteomics from VerBerkmoes et al. (2003) unpublished;
RPA2069	-2.0233	conserved hypothetical protein;
RPA1193	-2.02691	cytochrome b/c1 precursor; observed by proteomics; Citation: Proteomics from VerBerkmoes et al. (2003) unpublished;
RPA2170	-2.03007	hypothetical protein;
RPA2443	-2.03263	probable antioxidant protein; observed by proteomics; Citation: Proteomics from VerBerkmoes et al. (2003) unpublished;
RPA1708	-2.03597	putative acyl-CoA dehydrogenase; observed by proteomics; Citation: Proteomics from VerBerkmoes et al. (2003) unpublished;
RPA1698	-2.04357	DUF81;
RPA0333	-2.04614	heat shock protein DnaK (70); observed by proteomics; Citation: Proteomics from VerBerkmoes et al. (2003) unpublished;
RPA2585	-2.0484	hypothetical protein;
RPA1198	-2.05377	putative heat shock protein DnaJ; observed by proteomics; Citation: Proteomics from VerBerkmoes et al. (2003) unpublished;
RPA4835	-2.05596	conserved hypothetical protein;
RPA3248	-2.05804	50S ribosomal protein L23; observed by proteomics; Citation: Proteomics from VerBerkmoes et al. (2003) unpublished;
RPA3251	-2.05809	30S ribosomal protein S10; observed by proteomics; Citation: Proteomics from VerBerkmoes et al. (2003) unpublished;
RPA0415	-2.05915	Family of unknown function YGGT;
RPA2050	-2.06666	conserved hypothetical protein;
RPA0976	-2.06765	putative hypC;
RPA1007	-2.06914	possible 2,3-dihydroxyphenylpropionate 1,2-dioxygenase; observed by proteomics; Citation: Proteomics from VerBerkmoes et al. (2003) unpublished;
RPA0898	-2.07454	putative dihydrodipicolinate synthase;
RPA1808	-2.07463	putative RND divalent metal cation efflux transporter CzcA;
RPA4036	-2.07789	possible branched-chain amino acid ABC transporter, permease protein;
RPA4117	-2.08267	conjugal transfer protein trbF;
RPA4341	-2.08679	Beta-lactamase-like;
RPA4021	-2.08894	putative branched-chain amino acid ABC transport system permease protein livm (liv-I protein m);
RPA0810	-2.08919	Permeases of the drug/metabolite transporter (DMT) superfamily;
RPA4037	-2.09517	putative ABC transport system ATP-binding protein;
RPA2428	-2.0954	hypothetical protein;
RPA3373	-2.09554	hypothetical protein;
RPA4169	-2.10146	Bacterial regulatory protein, GntR family;
RPA1299	-2.1026	conserved hypothetical protein;
RPA1420	-2.10522	putative inner membrane component for iron transport; observed by proteomics; Citation: Proteomics from VerBerkmoes et al. (2003) unpublished;
RPA3253	-2.11077	elongation factor G; observed by proteomics; Citation: Proteomics from VerBerkmoes et al. (2003) unpublished;
RPA4023	-2.11506	putative branched-chain amino acid ABC transport system ATP-binding protein;
RPA4477	-2.1195	Possible membrane protein with ATP/GTP-binding site motif A (P-loop);
RPA2317	-2.13127	putative CoA transferase, small subunit B;
RPA4601	-2.13182	conserved hypothetical protein;
RPA0782	-2.13492	conserved unknown protein; observed by proteomics; Citation: Proteomics from VerBerkmoes et al. (2003) unpublished;
RPA1736	-2.14718	putative beta-glucosidase; observed by proteomics; Citation: Proteomics from VerBerkmoes et al. (2003) unpublished;
RPA3222	-2.1482	DUF24, predicted transcriptional regulator, related to MarR family;
RPA1114	-2.15108	conserved unknown protein; observed by proteomics; Citation: Proteomics from VerBerkmoes et al. (2003) unpublished;
RPA4275	-2.15247	hypothetical protein;
RPA0969	-2.15257	hydrogenase expression/formation protein hupH; observed by proteomics; Citation: Proteomics from VerBerkmoes et al. (2003) unpublished;
RPA2150	-2.15309	putative oxidoreductase;
RPA1367	-2.16655	putative sulfur oxidation protein;
RPA4272	-2.16986	conserved unknown protein; observed by proteomics; Citation: Proteomics from VerBerkmoes et al. (2003) unpublished;
RPA1789	-2.17073	putative branched-chain amino acid transport system substrate-binding protein; observed by proteomics; Citation: Proteomics from VerBerkmoes et al. (2003) unpublished;
RPA3250	-2.1735	50S ribosomal protein L3; observed by proteomics; Citation: Proteomics from VerBerkmoes et al. (2003) unpublished;
RPA3249	-2.17572	50S ribosomal protein L4; observed by proteomics; Citation: Proteomics from VerBerkmoes et al. (2003) unpublished;
RPA2949	-2.17957	NADH-ubiquinone dehydrogenase chain D; observed by proteomics; Citation: Proteomics from VerBerkmoes et al. (2003) unpublished;
RPA2952	-2.18119	NADH-ubiquinone dehydrogenase chain A;
RPA3632	-2.18207	DUF24, predicted transcriptional regulator, related to MarR family;
RPA4549	-2.18319	Phage integrase;
RPA1660	-2.18863	putative cation transporting P-type ATPase; observed by proteomics; Citation: Proteomics from VerBerkmoes et al. (2003) unpublished;
RPA2162	-2.18886	possible serine protease/outer membrane autotransporter;
RPA4538	-2.20201	conserved unknown protein;
RPA3600	-2.20556	bacterioferritin; observed by proteomics; Citation: Proteomics from VerBerkmoes et al. (2003) unpublished;
RPA4019	-2.2088	putative branched-chain amino acid ABC transporter system substrate-binding protein; observed by proteomics; Citation: Proteomics from VerBerkmoes et al. (2003) unpublished;
RPA4572	-2.21756	putative serine protease htrA/degQ/degS family;
RPA4041	-2.22446	putative branched-chain amino acid ABC transport system ATP-binding protein;
RPA3701	-2.22729	putative 5,10-methylenetetrahydrofolate reductase; observed by proteomics; Citation: Proteomics from VerBerkmoes et al. (2003) unpublished;
RPA2482	-2.22917	probable epimerase/dehydratase;
RPA4104	-2.23089	hypothetical protein;
RPA4672	-2.23151	homogentisate 1,2-dioxygenase;
RPA1043	-2.23188	possible protease SohB; observed by proteomics; Citation: Proteomics from VerBerkmoes et al. (2003) unpublished;
RPA3620	-2.23243	transcriptional regulator VanR, GntR family;
RPA4011	-2.23627	possible serine protease/outer membrane autotransporter;
RPA4013	-2.2363	putative ATP-binding component of ABC transporter;
RPA4214	-2.23764	conserved hypothetical protein; observed by proteomics; Citation: Proteomics from VerBerkmoes et al. (2003) unpublished;
RPA1330	-2.24392	conserved hypothetical protein;
RPA0463	-2.24786	transcriptional regulator, TetR family;
RPA1479	-2.25626	putative transport system ATP-binding protein;
RPA0160	-2.2605	possible acetyltransferases.;
RPA2316	-2.26194	enoyl-CoA hydratase; observed by proteomics; Citation: Proteomics from VerBerkmoes et al. (2003) unpublished;
RPA4201	-2.2755	hypothetical protein;
RPA3188	-2.28134	alcohol dehydrogenase; observed by proteomics; Citation: Proteomics from VerBerkmoes et al. (2003) unpublished;
RPA0977	-2.28291	hydrogenase expression/formation protein hypD;
RPA4423	-2.28499	conserved unknown protein;
RPA4284	-2.28662	YceI like family; observed by proteomics; Citation: Proteomics from VerBerkmoes et al. (2003) unpublished;
RPA3379	-2.29187	hypothetical protein;
RPA4213	-2.29504	sulfite reductase hemoprotein subunit; observed by proteomics; Citation: Proteomics from VerBerkmoes et al. (2003) unpublished;
RPA3587	-2.29693	hypothetical protein;
RPA1947	-2.30877	pyrroloquinoline quinone biosynthesis protein B;
RPA4043	-2.30902	possible ABC transporter, permease protein;
RPA0273	-2.31532	ammonium transporter AmtB;
RPA0643	-2.32376	conserved hypothetical protein;
RPA0995	-2.33022	probable acyl-CoA dehydrogenase; observed by proteomics; Citation: Proteomics from VerBerkmoes et al. (2003) unpublished;
RPA3595	-2.33122	conserved hypothetical protein;
RPA2239	-2.33962	putative partition protein;
RPA0706	-2.34145	possible endonuclease III;
RPA2894	-2.35025	conserved hypothetical protein;
RPA1603	-2.35218	putative fatty acid desaturase;
RPA1993	-2.35339	possible virulence-associated protein;
RPA4555	-2.35398	possible TrapT family, dctQ subunit, C4-dicarboxylate transport;
RPA4042	-2.35668	putative long-chain-fatty-acid--CoA ligase; observed by proteomics; Citation: Proteomics from VerBerkmoes et al. (2003) unpublished;
RPA3101	-2.37156	conserved unknown protein; observed by proteomics; Citation: Proteomics from VerBerkmoes et al. (2003) unpublished;
RPA4386	-2.37512	conserved hypothetical protein;
RPA1664	-2.37909	Glyoxalase/Bleomycin resistance protein/dioxygenase domain; observed by proteomics; Citation: Proteomics from VerBerkmoes et al. (2003) unpublished;
RPA1792	-2.38321	putative branched-chain amino acid transport system ATP-binding protein; observed by proteomics; Citation: Proteomics from VerBerkmoes et al. (2003) unpublished;
RPA3291	-2.38743	possible membrane transport protein;
RPA4472	-2.39364	putative c-type cytochrome biogenesis protein;
RPA3796	-2.39782	transcriptional regulator, LysR family;
RPA4282	-2.39954	possible activator of photopigment and puc with BLUF domain;
RPA0747	-2.40002	putative sulfate ABC transporter, ATP-binding component; observed by proteomics; Citation: Proteomics from VerBerkmoes et al. (2003) unpublished;
RPA2676	-2.4101	transcriptional regulator, LysR family;
RPA2512	-2.41162	Diacylglycerol kinase related protein;
RPA2321	-2.41409	possible TctB subunit of the Tripartite Tricarboxylate Transporter(TTT) Family;
RPA3444	-2.4191	transcriptional regulator, GntR family;
RPA0975	-2.42537	hydrogenase maturation protein hypF;
RPA0240	-2.43006	3-isopropylmalate dehydratase; observed by proteomics; Citation: Proteomics from VerBerkmoes et al. (2003) unpublished;
RPA2650	-2.43306	Permeases of the drug/metabolite transporter (DMT) superfamily;
RPA0647	-2.44636	hypothetical protein;
RPA2937	-2.46124	NADH-ubiquinone dehydrogenase chain N;
RPA1234	-2.46348	possible long-chain-fatty-acid--CoA ligase;
RPA4763	-2.46396	possible cation efflux pump;
RPA2938	-2.46941	NADH-ubiquinone dehydrogenase chain M;
RPA4598	-2.47247	possible acyl-CoA dehydrogenase; observed by proteomics; Citation: Proteomics from VerBerkmoes et al. (2003) unpublished;
RPA4666	-2.48408	carbon-monoxide dehydrogenase small subunit; observed by proteomics; Citation: Proteomics from VerBerkmoes et al. (2003) unpublished;
RPA4212	-2.49516	conserved hypothetical protein;
RPA0751	-2.51431	putative phosphoadenosine phosphosulfate reductase; observed by proteomics; Citation: Proteomics from VerBerkmoes et al. (2003) unpublished;
RPA2803	-2.51551	hypothetical protein;
RPA2621	-2.52007	conserved unknown protein; observed by proteomics; Citation: Proteomics from VerBerkmoes et al. (2003) unpublished;
RPA4045	-2.52753	possible branched-chain amino acid ABC transport system substrate-binding protein; observed by proteomics; Citation: Proteomics from VerBerkmoes et al. (2003) unpublished;
RPA4244	-2.53201	conserved unknown protein; observed by proteomics; Citation: Proteomics from VerBerkmoes et al. (2003) unpublished;
RPA2796	-2.53818	glycine hydroxymethyltransferase; observed by proteomics; Citation: Proteomics from VerBerkmoes et al. (2003) unpublished;
RPA1578	-2.53823	ferredoxin--NADP+ reductase;
RPA0732	-2.56061	putative NAD-dependent formate dehydrogenase gamma subunit;
RPA3619	-2.60031	putative vanillate O-demethylase oxygenase, iron-sulfur subunit;
RPA0974	-2.60059	hydrogenase expression/formation protein hypB;
RPA4017	-2.60079	hypothetical protein;
RPA2995	-2.60272	possible NADH-Ubiquinone/plastoquinone (complex I);
RPA0809	-2.60727	transcriptional regulator, LysR family;
RPA1324	-2.61272	possible FusB/FusC fusaric acid resistance pump;
RPA0973	-2.6175	hydrogenase formation/expression protein hypA;
RPA0985	-2.61978	putative branched-chain amino acid transport system substrate-binding protein; observed by proteomics; Citation: Proteomics from VerBerkmoes et al. (2003) unpublished;
RPA2351	-2.62748	transcriptional regulator, AsnC family;
RPA2299	-2.62929	possible two-component transcriptional regulator, LuxR family;
RPA0984	-2.63463	putative glutamine synthetase-like protein;
RPA2320	-2.64501	possible TctA subunit of the Tripartite Tricarboxylate Transport(TTT) Family;
RPA0571	-2.65012	two-component transcriptional regulator RegR, Fis family; observed by proteomics; Citation: Proteomics from VerBerkmoes et al. (2003) unpublished;
RPA4504	-2.65386	acetyl-CoA synthetase; observed by proteomics; Citation: Proteomics from VerBerkmoes et al. (2003) unpublished;
RPA3559	-2.68201	transcriptional regulator, ArsR family, ArsR3;
RPA2622	-2.71624	putative sulfonate transport system, ATP-binding protein. Subunit of ABC transporter; Citation: Beil et al. (1995) Eur. J. Biochem. 229:385-394;
RPA0128	-2.72869	possible permease protein of sugar ABC transporter;
RPA1426	-2.72904	ABC transporter, ATP-binding protein; observed by proteomics; Citation: Proteomics from VerBerkmoes et al. (2003) unpublished;
RPA0972	-2.73565	putative hydrogenase expression/formation protein hupK;
RPA0234	-2.73799	methyl-accepting chemotaxis receptor/sensory transducer;
RPA0109	-2.74771	putative 3-oxoacyl-(acyl carrier ptn) reductase;
RPA4144	-2.75437	conserved hypothetical protein;
RPA2856	-2.75588	Protein of unknown function, HesB/YadR/YfhF; observed by proteomics; Citation: Proteomics from VerBerkmoes et al. (2003) unpublished;
RPA2318	-2.75766	possible glutaconate CoA-transferase, subunit A;
RPA0272	-2.75853	GlnK, nitrogen regulatory protein P-II; observed by proteomics; Citation: Proteomics from VerBerkmoes et al. (2003) unpublished;
RPA2296	-2.76467	conserved hypothetical protein;
RPA4018	-2.77575	UDP-glucose-6-dehydrogenase; observed by proteomics; Citation: Proteomics from VerBerkmoes et al. (2003) unpublished;
RPA1496	-2.78472	possible monooxygenase; observed by proteomics; Citation: Proteomics from VerBerkmoes et al. (2003) unpublished;
RPA0399	-2.79538	possible transposase;
RPA4215	-2.81637	putative siroheme synthase;
RPA1230	-2.8586	putative ABC transporter, permease protein;
RPA4675	-2.87712	possible 3-(3-hydroxy-phenyl)propionate hydroxylase;
RPA2633	-2.90385	putative ATP-binding protein of ABC transporter, possibly for nitrate;
RPA3789	-2.90606	putative ATP-binding component of a transport system;
RPA0027	-2.90608	2-dehydro-3-deoxyphosphoheptonate aldolase;
RPA0725	-2.90812	possible chaperone; E. coli sugE is a multicopy suppressor of groEL mutations. This gene cannot encode the long form of the protein (sugEL).;
RPA0753	-2.91923	putative CysN/CysC bifunctional enzyme, ATP-sulfurylase large subunit and adenylyl sulfate kinase; observed by proteomics; Citation: Proteomics from VerBerkmoes et al. (2003) unpublished;
RPA0748	-2.92277	possible sulfate ABC transporter, permease component;
RPA3195	-2.93948	related to Pyruvate ferredoxin/flavodoxin oxidoreductase; observed by proteomics; Citation: Proteomics from VerBerkmoes et al. (2003) unpublished;
RPA2609	-2.94175	possible monooxygenase;
RPA0376	-2.96487	putative L-isoaspartyl protein carboxyl methyltransferase;
RPA3724	-2.99554	possible high-affinity leucine-isoleucine-valine transport system; periplasmic binding protein; observed by proteomics; Citation: Proteomics from VerBerkmoes et al. (2003) unpublished;
RPA0971	-3.01246	putative hydrogenase expression/formation protein hupJ;
RPA2630	-3.0158	polar amino acid ABC transport system protein, aapM-2; Citation: Walshaw and Poole (1996) Mol. Microbiol. 21:1239-52;
RPA0673	-3.02348	Hydroxybenzoate anaerobic degradation regulatory protein HbaR, Crp/Fnr family;
RPA4016	-3.0304	methionine S-adenosyltransferase; observed by proteomics; Citation: Proteomics from VerBerkmoes et al. (2003) unpublished;
RPA1493	-3.0379	PucC, possible chlorophyll Major Facilitator Superfamily (MFS) exporter;
RPA4498	-3.0744	anthranilate synthase; observed by proteomics; Citation: Proteomics from VerBerkmoes et al. (2003) unpublished;
RPA1229	-3.1	probable aerobic phenylacetate-CoA ligase; observed by proteomics; Citation: Proteomics from VerBerkmoes et al. (2003) unpublished;
RPA3795	-3.10007	putative enoyl-CoA hydratase;
RPA2350	-3.10035	putative O-acetylhomoserine sulfhydrylase;
RPA0749	-3.13548	putative sulfate ABC transporter, permease component;
RPA3561	-3.13655	transcriptional regulator, ArsR family;
RPA1227	-3.15846	putative 2-oxoglutarate ferredoxin oxidoreductase, beta subunit; observed by proteomics; Citation: Proteomics from VerBerkmoes et al. (2003) unpublished;
RPA2365	-3.16592	putative L-allo-threonine aldolase;
RPA0202	-3.17178	aconitate hydratase; observed by proteomics; Citation: Proteomics from VerBerkmoes et al. (2003) unpublished;
RPA1441	-3.17641	possible uridylate kinase; observed by proteomics; Citation: Proteomics from VerBerkmoes et al. (2003) unpublished;
RPA2607	-3.18556	possible transcriptional regulator, XRE family, CUPIN domain;
RPA0681	-3.18557	membrane permeases, predicted cation efflux pump; observed by proteomics; Citation: Proteomics from VerBerkmoes et al. (2003) unpublished;
RPA2544	-3.19411	conserved hypothetical protein;
RPA1421	-3.20007	possible efflux protein; observed by proteomics; Citation: Proteomics from VerBerkmoes et al. (2003) unpublished;
RPA4550	-3.22664	conserved hypothetical protein;
RPA1453	-3.24445	putative denitrification protein NorE;
RPA2955	-3.26016	possible RND efflux membrane fusion protein precursor; observed by proteomics; Citation: Proteomics from VerBerkmoes et al. (2003) unpublished;
RPA3109	-3.28762	conserved hypothetical protein;
RPA4704	-3.28914	conserved hypothetical protein;
RPA2623	-3.29555	possible sulfonate transport system permease protein. Subunit of an ABC transporter;
RPA2617	-3.31722	possible vanadium nitrogenase associated protein vnfN (U51863);
RPA4682	-3.32468	possible RND efflux membrane fusion protein precursor;
RPA3511	-3.33302	ErfK/YbiS/YcfS/YnhG;
RPA2349	-3.3444	putative homocysteine synthase;
RPA0752	-3.36949	putative ATP sulfurylase small subunit; observed by proteomics; Citation: Proteomics from VerBerkmoes et al. (2003) unpublished;
RPA2610	-3.3722	aliphatic sulfonate transport ATP-binding protein, Subunit of ABC transporter; Citation: Vermeij et al. (1999) Mol. Microbiol. 32:913-926;
RPA2968	-3.38184	probable transcriptional regulator, TetR family;
RPA1009	-3.39476	possible cytochrome P450; observed by proteomics; Citation: Proteomics from VerBerkmoes et al. (2003) unpublished;
RPA1013	-3.40456	nitrogen fixation protein fixG, homologous to rdxB of R. sphaeroides; observed by proteomics; Citation: Proteomics from VerBerkmoes et al. (2003) unpublished;
RPA1946	-3.41774	possible transcriptional regulator, GntR family;
RPA2620	-3.4306	unknown protein; observed by proteomics; Citation: Proteomics from VerBerkmoes et al. (2003) unpublished;
RPA2319	-3.43906	Uncharacterized protein family UPF0065; observed by proteomics; Citation: Proteomics from VerBerkmoes et al. (2003) unpublished;
RPA0902	-3.45038	Glyoxalase/Bleomycin resistance protein/dioxygenase domain;
RPA2293	-3.47059	hypothetical protein;
RPA0348	-3.47772	possible hydrolase; observed by proteomics; Citation: Proteomics from VerBerkmoes et al. (2003) unpublished;
RPA0010	-3.52276	possible glutamate uptake transcriptional regulator, AsnC family; observed by proteomics; Citation: Proteomics from VerBerkmoes et al. (2003) unpublished;
RPA1014	-3.52661	conserved hypothetical protein;
RPA1226	-3.52897	putative 2-oxoglutarate ferredoxin oxidoreductase, alpha subunit; observed by proteomics; Citation: Proteomics from VerBerkmoes et al. (2003) unpublished;
RPA1430	-3.52934	putative outer membrane protein; observed by proteomics; Citation: Proteomics from VerBerkmoes et al. (2003) unpublished;
RPA2345	-3.55291	unknown protein; observed by proteomics; Citation: Proteomics from VerBerkmoes et al. (2003) unpublished;
RPA3725	-3.55334	possible leucine/isoleucine/valine-binding protein precursor; observed by proteomics; Citation: Proteomics from VerBerkmoes et al. (2003) unpublished;
RPA0983	-3.57753	possible phthalate dioxygenase; observed by proteomics; Citation: Proteomics from VerBerkmoes et al. (2003) unpublished;
RPA1228	-3.60057	putative 2-oxoglutarate ferredoxin oxidoreductase, gamma subunit; observed by proteomics; Citation: Proteomics from VerBerkmoes et al. (2003) unpublished;
RPA4433	-3.7021	endopeptidase Clp: ATP-binding subunit B, clpB; observed by proteomics; Citation: Proteomics from VerBerkmoes et al. (2003) unpublished;
RPA2165	-3.72457	chaperonin GroES2, cpn10; observed by proteomics; Citation: Proteomics from VerBerkmoes et al. (2003) unpublished;
RPA3790	-3.74668	putative efflux protein;
RPA3108	-3.78318	conserved hypothetical protein;
RPA1427	-3.80467	putative ABC transporter, permease protein;
RPA2632	-3.81287	ABC transport permease protein, possibly for nitrate;
RPA2344	-3.81336	conserved unknown protein; observed by proteomics; Citation: Proteomics from VerBerkmoes et al. (2003) unpublished;
RPA1428	-3.83513	possible lipoprotein; observed by proteomics; Citation: Proteomics from VerBerkmoes et al. (2003) unpublished;
RPA1224	-3.85928	putative indolepyruvate ferredoxin oxidoreductase, alpha subunit; observed by proteomics; Citation: Proteomics from VerBerkmoes et al. (2003) unpublished;
RPA3451	-3.87254	possible transcriptional regulator, TetR family;
RPA3702	-3.88742	methionine synthase; observed by proteomics; Citation: Proteomics from VerBerkmoes et al. (2003) unpublished;
RPA3023	-3.92189	aldo/keto reductase; observed by proteomics; Citation: Proteomics from VerBerkmoes et al. (2003) unpublished;
RPA2613	-3.97073	putative aliphatic sulfonate binding protein, subunit of ABC transporter;
RPA1442	-3.97116	possible uridine monophosphate kinase; observed by proteomics; Citation: Proteomics from VerBerkmoes et al. (2003) unpublished;
RPA1225	-3.97543	possible pyruvate ferredoxin/flavodoxin oxidoreductas 4Fe-4S binding domain;
RPA2068	-4.04678	conserved unknown protein;
RPA2637	-4.17844	possible nitrogenase iron-molybdenum protein subunit nifK homolog;
RPA2295	-4.21928	unknown protein; observed by proteomics; Citation: Proteomics from VerBerkmoes et al. (2003) unpublished;
RPA4015	-4.26016	S-adenosyl L-homocysteine hydrolase; observed by proteomics; Citation: Proteomics from VerBerkmoes et al. (2003) unpublished;
RPA0787	-4.26114	putative heat shock protein (htpX); observed by proteomics; Citation: Proteomics from VerBerkmoes et al. (2003) unpublished;
RPA3940	-4.26852	Universal stress protein (Usp);
RPA2631	-4.27019	possible ABC transport substrate-binding periplasmic protein;
RPA2611	-4.35413	putative aliphatic sulfonate transport membrane component. Permease subunit of an ABC transporter; Citation: Van Der Ploeg et al. (1999) J. Biol. Chem. 274:29358-29365;
RPA1337	-4.35675	conserved hypothetical protein;
RPA2895	-4.54198	possible small heat shock protein;
RPA3791	-4.60516	probable transcriptional regulator, TetR family;
RPA1364	-4.68874	sulfate ester transport system ATP-binding protein;
RPA1491	-4.74246	light harvesting protein B-800-850, beta chain E (antenna pigment protein, beta chain E) (LH II-E beta);
RPA1959	-4.81052	putative RND efflux membrane protein;
RPA1366	-4.86574	putative sulfur oxidation protein;
RPA0053	-4.9665	conserved hypothetical protein;
RPA4303	-5.03419	conserved hypothetical protein;
RPA2612	-5.09958	methanesulfonate sulfonatase MsuD (monooxygenase); Citation: Kertesz et al. (1999) J. Bact. 181:1464-1473;
RPA0373	-5.10216	thioredoxin;
RPA1429	-5.1965	putative coenzyme F390 synthetase;
RPA2358	-5.2316	2OG-Fe(II) oxygenase superfamily;
RPA2199	-5.2475	hypothetical protein;
RPA1492	-5.29098	light harvesting protein B-800-850, alpha chain E (antenna pigment protein, alpha chain E) (LH II-E alpha);
RPA0750	-5.40505	sulfate ABC transporter, periplasmic binding protein component; observed by proteomics; Citation: Proteomics from VerBerkmoes et al. (2003) unpublished;
RPA1363	-5.41444	sulfate ester transport system permease protein;
RPA4539	-5.57645	hypothetical protein;
RPA2616	-5.67956	possible nitrogenase iron-molybdenum cofactor biosynthesis protein NifE homolog;
RPA2614	-5.9668	conserved hypothetical protein;
RPA1620	-6.11172	unknown protein; observed by proteomics; Citation: Proteomics from VerBerkmoes et al. (2003) unpublished;
RPA2490	-6.2417	conserved hypothetical protein; Citation: Honjo et al. (1990) J. Bact. 172:1783-1790.;
RPA4432	-6.3398	NHL repeat; observed by proteomics; Citation: Proteomics from VerBerkmoes et al. (2003) unpublished;
RPA4292	-6.34708	light harvesting protein B-800-850, alpha chain B (antenna pigment protein, alpha chain B) (LH II-B alpha);
RPA0054	-6.45777	putative small heat shock protein;
RPA4291	-6.51255	light harvesting protein B-800-850, beta chain B (antenna pigment protein, beta chain B);
RPA4683	-6.53513	hypothetical protein;
RPA1362	-6.61809	putative sulfate ester transport system substrate-binding protein; observed by proteomics; Citation: Proteomics from VerBerkmoes et al. (2003) unpublished;
RPA2615	-6.67945	putative nitrogenase iron protein (nitrogenase component II) (nitrogenase reductase);
RPA1365	-6.94421	putative sulfatase;
RPA2634	-7.33004	putative nitrogenase iron-molybdenum cofactor biosynthesis protein NifB;
RPA2618	-7.34913	putative sulfonate transport system substrate-binding protein;
RPA2356	-7.37153	putative cystathionine beta-synthase;
RPA2619	-7.40798	possible GMC-type oxidoreductase;
RPA2624	-7.54839	putative sulfonate transport system substrate-binding protein; observed by proteomics; Citation: Proteomics from VerBerkmoes et al. (2003) unpublished;
RPA3292	-7.54843	hypothetical protein;
RPA4251	-7.73735	O-acetylhomoserine sulfhydrylase; observed by proteomics; Citation: Proteomics from VerBerkmoes et al. (2003) unpublished;
RPA2653	-7.76216	light harvesting protein B-800-850, alpha chain A (antenna pigment protein, alpha chain A) (LH II-A alpha); Citation: Tadros and Waterkamp (1989) EMBO J. 8:1303-1308;
RPA1422	-7.80378	unknown protein; observed by proteomics; Citation: Proteomics from VerBerkmoes et al. (2003) unpublished;
RPA2654	-7.93949	light harvesting protein B-800-850, beta chain A (antenna pigment protein, beta chain A) (LH II-A beta);
RPA2608	-8.28659	possible sulfonate binding protein;
RPA1661	-9.48698	DUF156;
RPA1830	-9.94539	hypothetical protein;
RPA0005	-9.96788	4-hydroxyphenylpyruvate dioxygenase; observed by proteomics; Citation: Proteomics from VerBerkmoes et al. (2003) unpublished;
RPA4761	-10.1425	conserved hypothetical protein;
RPA1831	-10.3162	conserved hypothetical protein;
RPA0889	-10.3815	small heat shock protein; observed by proteomics; Citation: Proteomics from VerBerkmoes et al. (2003) unpublished;
RPA2628	-10.402	polar amino acid ABC transport substrate-binding protein, aapJ-2; Citation: Walshaw and Poole (1996) Mol. Microbiol. 21:1239-52;
RPA2629	-10.5564	polar amino acid ABC transpor permease protein, aapQ-2; Citation: Walshaw and Poole (1996) Mol. Microbiol. 21:1239-52;
RPA2636	-10.5937	possible nitrogenase molybdenum-iron protein alpha chain (nitrogenase component I) (dinitrogenase);
RPA2364	-10.827	possible nitrogenase iron-molybdenum cofactor biosynthesis protein NifE homolog;
RPA2357	-11.4505	cystathionine gamma-lyase;
RPA2627	-11.7851	putative carboxylesterase; observed by proteomics; Citation: Proteomics from VerBerkmoes et al. (2003) unpublished;
RPA2346	-11.8443	hypothetical protein;
RPA2348	-12.0054	possible nitrogenase molybdenum-iron protein alpha chain (nitrogenase component I) (dinitrogenase);
RPA2363	-12.8773	possible nitrogenase molybdenum-iron protein alpha chain (nitrogenase component I) (dinitrogenase);
RPA2635	-12.9164	putative nitrogenase reductase NifH subunit;
RPA2347	-12.9373	possible vanadium nitrogenase associated protein N (U51863);
RPA2355	-13.2602	possible nitrogenase NifB;
RPA1958	-14.1022	transcriptional regulator, TetR family;
RPA2359	-15.1954	putative periplasmic protein;
RPA2626	-15.9587	possible hydrolase;
RPA2362	-17.6139	putative O-acetylhomoserine sulfhydrylase;
RPA2360	-17.6183	ABC transporter, ATP-binding protein;
RPA2354	-18.9952	putative nitrogenase iron-molybdenum cofactor biosynthesis protein NifB;
RPA2353	-24.7446	putative nitrogenase NifH subunit;
RPA2361	-25.8995	putative ABC transporter, permease protein;
RPA2352	-26.0815	conserved hypothetical protein;
RPA4603	-1192.41	nitrogen fixation protein,fixC; observed by proteomics; Citation: Proteomics from VerBerkmoes et al. (2003) unpublished;
